# Supplementary material for: A descriptive study of the prevalence of atypical and classical scrapie in sheep in 20 European countries
Source: BMC Vet Res. 2008 Jun 10;4:19. doi: 10.1186/1746-6148-4-19 (PMC2442063; doi:10.1186/1746-6148-4-19)
Supplement: Additional file 1 — Detailed prevalence estimates. Provide the number of samples analysed, number of cases and prevalence estimates for each country, each year and each surveillance stream. [file 1746-6148-4-19-S1.xls]

## Sheet: Detail prevalence estimates
Country	year	stream	Test	Tests	AS	ASPE (‰)	ASPE CI 95%	CS	CSPE (‰)	CSPE CI 95%
Basque Country (Spain)	2002	Fallen	Enfer-test	98	0	NA	NA	0	0.0	[0.0 - 36,9]
		Healthy	Enfer-test	663	0	NA	NA	0	0.0	[0.0 - 5,5]
	2003	Fallen	Enfer-test	66	0	NA	NA	0	0.0	[0.0 - 54,4]
			Prionics-Check LIA test	179	0	NA	NA	0	0.0	[0.0 - 20,4]
		Healthy	Enfer-test	532	0	NA	NA	0	0.0	[0.0 - 6,9]
			Prionics-Check LIA test	293	0	NA	NA	1	3.41	[0.0 - 18,9]
	2004	Fallen	Bio-Rad Platelia test and Bio-Rad TeSeE	275	2	7.27	[0.1 - 26,0]	0	0.0	[0.0 - 13,3]
		Healthy	Bio-Rad Platelia test and Bio-Rad TeSeE	457	0	0.0	[0.0 - 8,0]	0	0.0	[0.0 - 8,0]
	2005	Fallen	Bio-Rad Platelia test and Bio-Rad TeSeE	208	0	0.0	[0.0 - 17,6]	0	0.0	[0.0 - 17,6]
		Healthy	Bio-Rad Platelia test and Bio-Rad TeSeE	289	1	3.46	[0.0 - 19,1]	0	0.0	[0.0 - 12,7]
	2006	Fallen	Bio-Rad Platelia test and Bio-Rad TeSeE	175	0	0.0	[0.0 - 20,9]	0	0.0	[0.0 - 20,9]
		Healthy	Bio-Rad Platelia test and Bio-Rad TeSeE	500	0	0.0	[0.0 - 7,4]	0	0.0	[0.0 - 7,4]
Belgium	2002	Fallen	Bio-Rad Platelia test and Bio-Rad TeSeE	780	0	0.0	[0.0 - 4,7]	2	2.56	[0.0 - 9,2]
		Healthy	Bio-Rad Platelia test and Bio-Rad TeSeE	2195	1	0.46	[0.0 - 2,5]	0	0.0	[0.0 - 1,7]
	2003	Fallen	Bio-Rad Platelia test and Bio-Rad TeSeE	499	0	0.0	[0.0 - 7,4]	2	4.01	[0.0 - 14,4]
		Healthy	Bio-Rad Platelia test and Bio-Rad TeSeE	2447	0	0.0	[0.0 - 1,5]	0	0.0	[0.0 - 1,5]
	2004	Fallen	Bio-Rad Platelia test and Bio-Rad TeSeE	1650	1	0.61	[0.0 - 3,4]	2	1.21	[0.0 - 4,4]
		Healthy	Bio-Rad Platelia test and Bio-Rad TeSeE	39	0	0.0	[0.0 - 90,3]	1	25.64	[0.1 - 134,8]
	2005	Fallen	Bio-Rad Platelia test and Bio-Rad TeSeE	1588	2	1.26	[0.0 - 4,5]	0	0.0	[0.0 - 2,3]
		Healthy	Bio-Rad Platelia test and Bio-Rad TeSeE	703	0	0.0	[0.0 - 5,2]	0	0.0	[0.0 - 5,2]
Cyprus (TSE positive)	2003	Fallen	Prionics Check Western test & Prionics-Check LIA test	114	0	NA	NA	28	245.61	[17.0 - 335,1]
	2004	Fallen	Prionics-Check LIA test	93	0	NA	NA	24	258.06	[17.3 - 359,2]
		Healthy	Prionics-Check LIA test	212	0	NA	NA	32	150.94	[10.6 - 206,4]
	2005	Fallen	Bio-Rad Platelia test and Bio-Rad TeSeE	5	0	0.0	[0.0 - 521,8]	0	0.0	[0.0 - 521,8]
			Prionics-Check LIA test	41	0	NA	NA	14	341.46	[20.1 - 505,9]
		Healthy	Bio-Rad Platelia test and Bio-Rad TeSeE	382	0	0.0	[0.0 - 9,6]	33	86.39	[6.0 - 119,2]
			Prionics-Check LIA test	1499	0	NA	NA	81	54.04	[4.3 - 66,7]
	2006	Fallen	Bio-Rad Platelia test and Bio-Rad TeSeE	42	0	0.0	[0.0 - 84,1]	1	23.81	[0.1 - 125,7]
		Healthy	Bio-Rad Platelia test and Bio-Rad TeSeE	4240	0	0.0	[0.0 - 0,9]	346	81.60	[7.4 - 90,3]
Czech Republic	2002	Fallen	Enfer TSE Kit version 2.0	228	0	NA	NA	0	0.0	[0.0 - 24,2]
			Prionics Check Western test	657	0	NA	NA	1	4.39	[0.0 - 5,6]
		Healthy	Enfer TSE Kit version 2.0	51	0	NA	NA	0	0.0	[0.0 - 69,8]
			Prionics Check Western test	183	0	NA	NA	0	0.0	[0.0 - 20,0]
	2003	Fallen	Enfer TSE Kit version 2.0	618	0	NA	NA	0	0.0	[0.0 - 6,0]
			Prionics Check Western test	1729	0	NA	NA	0	0.0	[0.0 - 2,1]
			Prionics-Check LIA test	14	0	NA	NA	0	0.0	[0.0 - 231,6]
		Healthy	Enfer TSE Kit version 2.0	151	0	NA	NA	0	0.0	[0.0 - 36,3]
			Prionics Check Western test	413	0	NA	NA	1	6.62	[0.0 - 8,9]
			Prionics-Check LIA test	14	0	NA	NA	0	0.0	[0.0 - 231,6]
	2004	Fallen	Enfer TSE Kit version 2.0	56	0	NA	NA	0	0.0	[0.0 - 63,8]
			Prionics Check Western test	800	0	NA	NA	0	0.0	[0.0 - 4,6]
			Prionics-Check LIA test	50	0	NA	NA	0	0.0	[0.0 - 71,1]
		Healthy	Enfer TSE Kit version 2.0	5	0	NA	NA	0	0.0	[0.0 - 521,8]
			Prionics Check Western test	39	0	NA	NA	0	0.0	[0.0 - 90,3]
			Prionics-Check LIA test	14	0	NA	NA	0	0.0	[0.0 - 231,6]
	2005	Fallen	Enfer TSE Kit version 2.0	94	0	NA	NA	0	0.0	[0.0 - 38,5]
			Prionics Check Western test	257	0	NA	NA	0	0.0	[0.0 - 14,3]
			Prionics-Check LIA test	8	0	NA	NA	0	0.0	[0.0 - 369,4]
		Healthy	Enfer TSE Kit version 2.0	72	0	NA	NA	0	0.0	[0.0 - 75,0]
			Prionics Check Western test	15	0	NA	NA	1	13.89	[0.0 - 218,0]
			Prionics-Check LIA test	1	0	NA	NA	0	0.0	[0.0 - 975,0]
	2006	Fallen	Enfer TSE Kit version 2.0	15	0	NA	NA	0	0.0	[0.0 - 218,0]
			Prionics Check PrioSTRIP	6	0	NA	NA	0	0.0	[0.0 - 459,3]
			Prionics-Check Lia Small Ruminant	3	0	0.0	[0.0 - 707,6]	0	0.0	[0.0 - 707,6]
			Prionics-Check Western Small Ruminant test	38	0	NA	NA	0	0.0	[0.0 - 92,5]
		Healthy	Enfer TSE Kit version 2.0	29	0	NA	NA	0	0.0	[0.0 - 119,4]
			Prionics-Check LIA test	1	0	NA	NA	0	0.0	[0.0 - 975,0]
Denmark	2002	Fallen	Prionics Check Western test	409	0	NA	NA	0	0.0	[0.0 - 9,0]
		Healthy	Enfer-test	30	0	NA	NA	0	0.0	[0.0 - 115,7]
			Prionics Check Western test	571	0	NA	NA	0	0.0	[0.0 - 6,4]
	2003	Fallen	Prionics Check Western test	1104	0	NA	NA	0	0.0	[0.0 - 3,3]
		Healthy	Enfer-test	310	0	NA	NA	0	0.0	[0.0 - 11,8]
			Prionics Check Western test	531	0	NA	NA	0	0.0	[0.0 - 6,9]
	2004	Fallen	Prionics Check Western test	5214	0	NA	NA	0	0.0	[0.0 - 0,7]
		Healthy	Enfer-test	15	0	NA	NA	0	0.0	[0.0 - 218,0]
			Prionics Check Western test	57	0	NA	NA	0	0.0	[0.0 - 62,7]
	2005	Fallen	Prionics Check Western test	4297	0	NA	NA	0	0.0	[0.0 - 0,9]
		Healthy	Enfer-test	37	0	NA	NA	0	0.0	[0.0 - 94,9]
			Prionics Check Western test	44	0	NA	NA	0	0.0	[0.0 - 80,4]
	2006	Fallen	IDEXX HerdCheck BSE-Scrapie Antigen Test Kit, EIA	1912	2	1.05	[0.0 - 3,8]	0	0.0	[0.0 - 1,9]
			Prionics Check Western test	2426	0	NA	NA	0	0.0	[0.0 - 1,5]
		Healthy	IDEXX HerdCheck BSE-Scrapie Antigen Test Kit, EIA	2440	1	0.41	[0.0 - 2,3]	0	0.0	[0.0 - 1,5]
			Prionics Check Western test	1250	0	NA	NA	0	0.0	[0.0 - 2,9]
Estonia	2002	Fallen	Bio-Rad Platelia test and Bio-Rad TeSeE	18	0	0.0	[0.0 - 185,3]	0	0.0	[0.0 - 185,3]
	2003	Fallen	Bio-Rad Platelia test and Bio-Rad TeSeE	10	0	0.0	[0.0 - 308,5]	0	0.0	[0.0 - 308,5]
	2004	Fallen	Bio-Rad Platelia test and Bio-Rad TeSeE	56	0	0.0	[0.0 - 63,8]	0	0.0	[0.0 - 63,8]
		Healthy	Bio-Rad Platelia test and Bio-Rad TeSeE	354	0	0.0	[0.0 - 10,4]	0	0.0	[0.0 - 10,4]
	2005	Fallen	Bio-Rad Platelia test and Bio-Rad TeSeE	281	0	0.0	[0.0 - 13,0]	0	0.0	[0.0 - 13,0]
		Healthy	Bio-Rad Platelia test and Bio-Rad TeSeE	970	0	0.0	[0.0 - 3,8]	0	0.0	[0.0 - 3,8]
	2006	Fallen	Bio-Rad Platelia test and Bio-Rad TeSeE	415	0	0.0	[0.0 - 8,8]	0	0.0	[0.0 - 8,8]
		Healthy	Bio-Rad Platelia test and Bio-Rad TeSeE	1988	0	0.0	[0.0 - 1,9]	0	0.0	[0.0 - 1,9]
Finland	2002	Fallen	Prionics Check Western test	349	0	NA	NA	0	0.0	[0.0 - 10,5]
		Healthy	Bio-Rad Platelia test and Bio-Rad TeSeE	2053	0	0.0	[0.0 - 1,8]	0	0.0	[0.0 - 1,8]
	2003	Fallen	Prionics Check Western test	685	0	NA	NA	0	0.0	[0.0 - 5,4]
		Healthy	Bio-Rad Platelia test and Bio-Rad TeSeE	1989	0	0.0	[0.0 - 1,9]	0	0.0	[0.0 - 1,9]
	2004	Fallen	Bio-Rad Platelia test and Bio-Rad TeSeE	807	1	1.24	[0.0 - 6,9]	0	0.0	[0.0 - 4,6]
		Healthy	Bio-Rad Platelia test and Bio-Rad TeSeE	498	0	0.0	[0.0 - 7,4]	0	0.0	[0.0 - 7,4]
	2005	Fallen	Bio-Rad Platelia test and Bio-Rad TeSeE	902	1	1.11	[0.0 - 6,2]	0	0.0	[0.0 - 4,1]
		Healthy	Bio-Rad Platelia test and Bio-Rad TeSeE	392	0	0.0	[0.0 - 9,4]	0	0.0	[0.0 - 9,4]
	2006	Fallen	Bio-Rad Platelia test and Bio-Rad TeSeE	672	1	1.49	[0.0 - 8,3]	0	0.0	[0.0 - 5,5]
		Healthy	Bio-Rad Platelia test and Bio-Rad TeSeE	184	0	0.0	[0.0 - 19,8]	0	0.0	[0.0 - 19,8]
France	2002	Fallen	Bio-Rad Platelia test and Bio-Rad TeSeE	3873	4	1.03	[0.0 - 2,6]	28	7.23	[0.5 - 10,4]
			Prionics Check Western test	13570	0	NA	NA	76	5.60	[0.4 - 7,0]
		Healthy	Bio-Rad Platelia test and Bio-Rad TeSeE	14652	11	0.75	[0.0 - 1,3]	13	0.89	[0.0 - 1,5]
			Prionics Check Western test	19042	0	NA	NA	3	0.16	[0.0 - 0,5]
	2003	Fallen	Bio-Rad Platelia test and Bio-Rad TeSeE	5627	7	1.24	[0.1 - 2,6]	14	2.49	[0.1 - 4,2]
			Prionics Check Western test	12997	0	NA	NA	27	2.08	[0.1 - 3,0]
			Prionics-Check LIA test	273	0	NA	NA	0	0.0	[0.0 - 13,4]
		Healthy	Bio-Rad Platelia test and Bio-Rad TeSeE	25511	22	0.86	[0.1 - 1,3]	10	3.9	[0.0 - 0,7]
			Prionics Check Western test	18606	0	NA	NA	9	0.48	[0.0 - 0,9]
			Prionics-Check LIA test	193	0	NA	NA	0	0.0	[0.0 - 18,9]
	2004	Fallen	Bio-Rad Platelia test and Bio-Rad TeSeE	5207	2	0.38	[0.0 - 1,4]	7	1.34	[0.1 - 2,8]
			Enfer-test	119	0	NA	NA	0	0.0	[0.0 - 30,5]
			Prionics Check Western test	5142	0	NA	NA	8	1.56	[0.1 - 3,1]
			Prionics-Check LIA test	1797	0	NA	NA	4	2.23	[0.1 - 5,7]
		Healthy	Bio-Rad Platelia test and Bio-Rad TeSeE	8373	7	0.84	[0.0 - 1,7]	4	0.48	[0.0 - 1,2]
			Enfer-test	21	0	NA	NA	0	0.0	[0.0 - 161,1]
			Prionics Check Western test	2846	0	NA	NA	2	0.70	[0.0 - 2,5]
			Prionics-Check LIA test	1148	0	NA	NA	1	0.87	[0.0 - 4,8]
	2005	Fallen	Bio-Rad Platelia test and Bio-Rad TeSeE	7999	5	0.63	[0.0 - 1,5]	13	1.63	[0.1 - 2,8]
			Enfer-test	222	0	NA	NA	0	0.0	[0.0 - 16,5]
			Prionics Check Western test	8130	0	NA	NA	13	1.60	[0.1 - 2,7]
			Prionics-Check LIA test	5758	0	NA	NA	3	0.52	[0.0 - 1,5]
		Healthy	Bio-Rad Platelia test and Bio-Rad TeSeE	7554	8	1.06	[0.0 - 2,1]	2	0.26	[0.0 - 1,0]
			Enfer-test	162	0	NA	NA	0	0.0	[0.0 - 22,5]
			Prionics Check PrioSTRIP	3	0	NA	NA	0	0.0	[0.0 - 707,6]
			Prionics Check Western test	3405	0	NA	NA	0	0.0	[0.0 - 1,1]
			Prionics-Check LIA test	1057	0	NA	NA	1	0.95	[0.0 - 5,3]
	2006	Fallen	Bio-Rad Platelia test and Bio-Rad TeSeE	89277	67	0.75	[0.1 - 1,0]	67	0.75	[0.1 - 1,0]
			Enfer-test	1457	0	NA	NA	2	1.37	[0.0 - 4,9]
			IDEXX HerdCheck BSE-Scrapie Antigen Test Kit, EIA	21762	15	0.69	[0.0 - 1,1]	16	0.74	[0.0 - 1,2]
			Prionics Check Western test	73391	0	NA	NA	55	0.75	[0.1 - 1,0]
			Prionics-Check LIA test	42825	0	NA	NA	21	0.49	[0.0 - 0,7]
		Healthy	Bio-Rad Platelia test and Bio-Rad TeSeE	172965	99	0.57	[0.0 - 0,7]	9	0.05	[0.0 - 0,1]
			Enfer TSE Kit version 2.0	183	0	NA	NA	0	0.0	[0.0 - 20,0]
			IDEXX HerdCheck BSE-Scrapie Antigen Test Kit, EIA	23095	9	0.39	[0.0 - 0,7]	1	0.04	[0.0 - 0,2]
			Prionics Check PrioSTRIP	7	0	NA	NA	0	0.0	[0.0 - 409,6]
			Prionics Check Western test	44158	0	NA	NA	9	0.20	[0.0 - 0,4]
			Prionics-Check LIA test	22903	0	NA	NA	2	0.09	[0.0 - 0,3]
Great Britain	2002	Fallen	Prionics Check Western test	903	0	NA	NA	7	7.75	[0.3 - 15,9]
		Healthy	Bio-Rad Platelia test and Bio-Rad TeSeE	15797	18	1.14	[0.1 - 1,8]	17	1.08	[0.1 - 1,7]
			Prionics Check Western test	14318	0	NA	NA	17	1.19	[0.1 - 1,9]
	2003	Fallen	Bio-Rad Platelia test and Bio-Rad TeSeE	2759	7	2.54	[0.1 - 5,2]	8	2.90	[0.1 - 5,7]
			Prionics Check Western test	1300	0	NA	NA	4	3.08	[0.1 - 7,9]
		Healthy	Bio-Rad Platelia test and Bio-Rad TeSeE	64139	45	0.70	[0.1 - 0,9]	35	0.55	[0.0 - 0,8]
			Prionics Check Western test	7111	0	NA	NA	11	1.55	[0.1 - 2,8]
	2004	Fallen	Bio-Rad Platelia test and Bio-Rad TeSeE	4371	4	0.92	[0.0 - 2,3]	12	2.75	[0.1 - 4,8]
		Healthy	Bio-Rad Platelia test and Bio-Rad TeSeE	10588	12	1.13	[0.1 - 2,0]	9	0.85	[0.0 - 1,6]
	2005	Fallen	Bio-Rad Platelia test and Bio-Rad TeSeE	8278	6	0.72	[0.0 - 1,6]	26	3.14	[0.2 - 4,6]
		Healthy	Bio-Rad Platelia test and Bio-Rad TeSeE	11106	16	1.44	[0.1 - 2,3]	12	1.08	[0.1 - 1,9]
	2006	Fallen	Bio-Rad Platelia test and Bio-Rad TeSeE	18864	12	0.64	[0.0 - 1,1]	33	1.75	[0.1 - 2,5]
		Healthy	Bio-Rad Platelia test and Bio-Rad TeSeE	46259	35	0.76	[0.1 - 1,1]	8	0.17	[0.0 - 0,3]
Iceland	2002	Fallen	Histopathology and/or Immunohistochemistry	10	0	NA	NA	0	0.0	[0.0 - 308,5]
		Healthy	Histopathology and/or Immunohistochemistry	5538	0	NA	NA	0	0.0	[0.0 - 0,7]
	2003	Fallen	Histopathology and/or Immunohistochemistry	10	0	NA	NA	1	100.00	[0.3 - 445,0]
		Healthy	Histopathology and/or Immunohistochemistry	5124	0	NA	NA	0	0.0	[0.0 - 0,7]
	2004	Fallen	Histopathology and/or Immunohistochemistry	10	0	NA	NA	0	0.0	[0.0 - 308,5]
		Healthy	Bio-Rad Platelia test and Bio-Rad TeSeE	2984	1	0.34	[0.0 - 1,9]	2	0.67	[0.0 - 2,4]
			Histopathology and/or Immunohistochemistry	5779	0	NA	NA	0	0.0	[0.0 - 0,6]
	2005	Fallen	Bio-Rad Platelia test and Bio-Rad TeSeE	33	0	0.0	[0.0 - 105,8]	1	30.30	[0.1 - 157,6]
			Histopathology and/or Immunohistochemistry	10	0	NA	NA	0	0.0	[0.0 - 308,5]
		Healthy	Bio-Rad Platelia test and Bio-Rad TeSeE	2425	0	0.0	[0.0 - 1,5]	0	0.0	[0.0 - 1,5]
			Histopathology and/or Immunohistochemistry	866	0	NA	NA	0	0.0	[0.0 - 4,3]
	2006	Fallen	Bio-Rad Platelia test and Bio-Rad TeSeE	8	0	0.0	[0.0 - 369,4]	0	0.0	[0.0 - 369,4]
			Bio-Rad TeSeE Sheep/Goat test	52	0	0.0	[0.0 - 68,5]	1	19.23	[0.0 - 102,6]
		Healthy	Bio-Rad Platelia test and Bio-Rad TeSeE	2899	0	0.0	[0.0 - 1,3]	0	0.0	[0.0 - 1,3]
			Bio-Rad TeSeE Sheep/Goat test	768	0	0.0	[0.0 - 4,8]	0	0.0	[0.0 - 4,8]
Ireland	2002	Fallen	Enfer-test	5222	0	NA	NA	33	6.32	[0.4 - 8,9]
		Healthy	Enfer-test	54813	0	NA	NA	13	0.24	[0.0 - 0,4]
	2003	Fallen	Enfer-test	2649	0	NA	NA	18	6.80	[0.4 - 10,7]
			Prionics Check Western test & Prionics-Check LIA test	199	0	NA	NA	0	0.0	[0.0 - 18,4]
		Healthy	Enfer-test	51588	0	NA	NA	9	0.17	[0.0 - 0,3]
	2004	Fallen	Enfer-test	8982	0	NA	NA	29	3.23	[0.2 - 4,6]
			Prionics Check Western test & Prionics-Check LIA test	650	0	NA	NA	8	12.31	[0.5 - 24,1]
		Healthy	Enfer-test	10686	0	NA	NA	5	0.47	[0.0 - 1,1]
	2005	Fallen	Enfer TSE Kit version 2.0	9220	0	NA	NA	21	2.28	[0.1 - 3,5]
			Prionics Check Western test & Prionics-Check LIA test	1154	0	NA	NA	0	0.0	[0.0 - 3,2]
		Healthy	Enfer TSE Kit version 2.0	10689	0	NA	NA	1	0.09	[0.0 - 0,5]
	2006	Fallen	Enfer TSE Kit version 2.0	12492	0	NA	NA	34	2.72	[0.2 - 3,8]
			Prionics Check Western test & Prionics-Check LIA test	1185	0	NA	NA	2	1.69	[0.0 - 6,1]
		Healthy	Enfer TSE Kit version 2.0	41677	0	NA	NA	9	0.22	[0.0 - 0,4]
Italy	2002	Fallen	Bio-Rad Platelia test and Bio-Rad TeSeE	98	0	0.0	[0.0 - 36,9]	0	0.0	[0.0 - 36,9]
			Enfer-test	1	0	NA	NA	0	0.0	[0.0 - 975,0]
			Prionics Check Western test	2630	0	NA	NA	15	5.70	[0.3 - 9,4]
		Healthy	Bio-Rad Platelia test and Bio-Rad TeSeE	1814	0	0.0	[0.0 - 2,0]	3	1.65	[0.0 - 4,8]
			Enfer-test	316	0	NA	NA	3	9.49	[0.2 - 27,5]
			Prionics Check Western test	18375	0	NA	NA	14	0.76	[0.0 - 1,3]
	2003	Fallen	Bio-Rad Platelia test and Bio-Rad TeSeE	12	0	0.0	[0.0 - 264,6]	0	0.0	[0.0 - 264,6]
			Enfer-test	190	0	NA	NA	1	5.26	[0.0 - 29,0]
			Prionics Check Western test	4820	0	NA	NA	12	2.49	[0.1 - 4,3]
		Healthy	Bio-Rad Platelia test and Bio-Rad TeSeE	217	0	0.0	[0.0 - 16,9]	0	0.0	[0.0 - 16,9]
			Enfer-test	4435	0	NA	NA	3	0.68	[0.0 - 2,0]
			Prionics Check Western test	30212	0	NA	NA	11	0.36	[0.0 - 0,7]
	2004	Fallen	Bio-Rad Platelia test and Bio-Rad TeSeE	311	0	0.0	[0.0 - 11,8]	0	0.0	[0.0 - 11,8]
			Enfer-test	1368	0	NA	NA	2	1.46	[0.0 - 5,3]
			Prionics Check Western test	3229	0	NA	NA	0	0.0	[0.0 - 2,2]
			Prionics-Check LIA test	459	0	NA	NA	2	0.62	[0.0 - 8,0]
		Healthy	Bio-Rad Platelia test and Bio-Rad TeSeE	184	0	0.0	[0.0 - 19,8]	0	0.0	[0.0 - 19,8]
			Enfer-test	3548	0	NA	NA	3	0.85	[0.0 - 2,5]
			Prionics Check Western test	11357	0	NA	NA	0	0.0	[0.0 - 1,0]
			Prionics-Check LIA test	1868	0	NA	NA	5	0.44	[0.0 - 2,0]
	2005	Fallen	Bio-Rad Platelia test and Bio-Rad TeSeE	6295	2	0.32	[0.0 - 1,1]	13	2.07	[0.1 - 3,5]
			Enfer-test	685	0	NA	NA	1	1.46	[0.0 - 8,1]
			Prionics Check Western test	372	0	NA	NA	1	0.96	[0.0 - 9,9]
			Prionics-Check LIA test	1046	0	NA	NA	0	0.0	[0.0 - 5,3]
		Healthy	Bio-Rad Platelia test and Bio-Rad TeSeE	9622	4	0.42	[0.0 - 1,1]	3	0.31	[0.0 - 0,9]
			Enfer-test	1979	0	NA	NA	2	1.01	[0.0 - 3,6]
			Prionics Check Western test	471	0	NA	NA	1	0.46	[0.0 - 7,8]
			Prionics-Check LIA test	2153	0	NA	NA	0	0.0	[0.0 - 2,6]
	2006	Fallen	Bio-Rad Platelia test and Bio-Rad TeSeE	7122	4	0.56	[0.0 - 1,4]	25	3.51	[0.2 - 5,2]
			Enfer-test	857	0	NA	NA	0	0.0	[0.0 - 4,3]
			Prionics-Check LIA test	1248	0	NA	NA	2	1.60	[0.0 - 5,8]
		Healthy	Bio-Rad Platelia test and Bio-Rad TeSeE	27632	12	0.43	[0.0 - 0,8]	7	0.25	[0.0 - 0,5]
			Enfer-test	5939	0	NA	NA	1	0.17	[0.0 - 0,9]
			Prionics-Check LIA test	5182	0	NA	NA	5	0.96	[0.0 - 2,3]
Lithuania	2002	Fallen	Bio-Rad Platelia test and Bio-Rad TeSeE	10	0	0.0	[0.0 - 308,5]	0	0.0	[0.0 - 308,5]
			Enfer-test	8	0	NA	NA	0	0.0	[0.0 - 369,4]
			Histopathology and/or Immunohistochemistry	2	0	NA	NA	0	0.0	[0.0 - 841,9]
		Healthy	Bio-Rad Platelia test and Bio-Rad TeSeE	18	0	0.0	[0.0 - 185,3]	0	0.0	[0.0 - 185,3]
			Enfer-test	14	0	NA	NA	0	0.0	[0.0 - 231,6]
			Histopathology and/or Immunohistochemistry	7	0	NA	NA	0	0.0	[0.0 - 409,6]
	2003	Fallen	Bio-Rad Platelia test and Bio-Rad TeSeE	31	0	0.0	[0.0 - 112,2]	0	0.0	[0.0 - 112,2]
			Enfer-test	4	0	NA	NA	0	0.0	[0.0 - 602,4]
			Histopathology and/or Immunohistochemistry	4	0	NA	NA	0	0.0	[0.0 - 602,4]
	2004	Fallen	Bio-Rad Platelia test and Bio-Rad TeSeE	33	0	0.0	[0.0 - 105,8]	0	0.0	[0.0 - 105,8]
			Enfer-test	4	0	NA	NA	0	0.0	[0.0 - 602,4]
		Healthy	Bio-Rad Platelia test and Bio-Rad TeSeE	191	0	0.0	[0.0 - 19,1]	0	0.0	[0.0 - 19,1]
			Enfer-test	3	0	NA	NA	0	0.0	[0.0 - 707,6]
	2005	Fallen	Bio-Rad Platelia test and Bio-Rad TeSeE	28	0	0.0	[0.0 - 123,4]	0	0.0	[0.0 - 123,4]
			Enfer TSE Kit version 2.0	49	0	NA	NA	0	0.0	[0.0 - 72,5]
		Healthy	Bio-Rad Platelia test and Bio-Rad TeSeE	457	0	0.0	[0.0 - 8,0]	0	0.0	[0.0 - 8,0]
			Enfer TSE Kit version 2.0	489	0	NA	NA	0	0.0	[0.0 - 7,5]
	2006	Fallen	Bio-Rad Platelia test and Bio-Rad TeSeE	120	0	0.0	[0.0 - 30,3]	0	0.0	[0.0 - 30,3]
			Enfer TSE Kit version 2.0	56	0	NA	NA	0	0.0	[0.0 - 63,8]
		Healthy	Bio-Rad Platelia test and Bio-Rad TeSeE	1104	0	0.0	[0.0 - 3,3]	0	0.0	[0.0 - 3,3]
			Enfer TSE Kit version 2.0	721	0	NA	NA	0	0.0	[0.0 - 5,1]
Netherlands	2002	Fallen	Prionics Check Western test	3864	0	NA	NA	12	3.11	[0.2 - 5,4]
		Healthy	Prionics Check Western test	19642	0	NA	NA	27	1.37	[0.1 - 2,0]
	2003	Fallen	Prionics Check Western test	3994	0	NA	NA	7	1.75	[0.1 - 3,6]
		Healthy	Prionics Check Western test	20944	0	NA	NA	44	2.10	[0.2 - 2,8]
	2004	Fallen	Bio-Rad Platelia test and Bio-Rad TeSeE	1000	0	0.0	[0.0 - 3,7]	2	2.00	[0.0 - 7,2]
			Prionics Check Western test	10134	0	NA	NA	26	2.57	[0.2 - 3,8]
		Healthy	Bio-Rad Platelia test and Bio-Rad TeSeE	1000	0	0.0	[0.0 - 3,7]	1	1.00	[0.0 - 5,6]
			Prionics Check Western test	8851	0	NA	NA	12	1.36	[0.1 - 2,4]
	2005	Fallen	Prionics Check Western test	10192	0	NA	NA	24	2.35	[0.2 - 3,5]
			Prionics-Check Western Blot modified	7541	1	0.13	[0.0 - 0,7]	19	2.52	[0.2 - 3,9]
		Healthy	Prionics Check Western test	9111	0	NA	NA	14	1.54	[0.1 - 2,6]
			Prionics-Check Western Blot modified	5988	1	0.17	[0.0 - 0,9]	11	1.84	[0.1 - 3,3]
	2006	Fallen	Prionics Check Western test	5501	0	NA	NA	13	2.36	[0.1 - 4,0]
			Prionics-Check Western Small Ruminant test	1544	0	0.0	[0.0 - 2,4]	3	1.94	[0.0 - 5,7]
		Healthy	Prionics Check Western test	3839	0	NA	NA	4	1.04	[0.0 - 2,7]
			Prionics-Check Western Small Ruminant test	2490	0	0.0	[0.0 - 1,5]	1	0.40	[0.0 - 2,2]
Northern Ireland	2002	Fallen	Enfer-test	519	0	NA	NA	0	0.0	[0.0 - 7,1]
		Healthy	Enfer-test	1438	0	NA	NA	0	0.0	[0.0 - 2,6]
	2003	Fallen	Enfer test and Bio-Rad TeSeE	1067	0	NA	NA	1	0.94	[0.0 - 5,2]
		Healthy	Enfer test and Bio-Rad TeSeE	1268	0	NA	NA	0	0.0	[0.0 - 2,9]
	2004	Fallen	Bio-Rad Platelia test and Bio-Rad TeSeE	725	0	0.0	[0.0 - 5,1]	0	0.0	[0.0 - 5,1]
		Healthy	Bio-Rad Platelia test and Bio-Rad TeSeE	715	0	0.0	[0.0 - 5,1]	0	0.0	[0.0 - 5,1]
	2005	Fallen	Bio-Rad Platelia test and Bio-Rad TeSeE	1489	0	0.0	[0.0 - 2,5]	1	0.67	[0.0 - 3,7]
		Healthy	Bio-Rad Platelia test and Bio-Rad TeSeE	710	0	0.0	[0.0 - 5,2]	2	2.82	[0.0 - 10,1]
	2006	Fallen	Bio-Rad Platelia test and Bio-Rad TeSeE	2341	1	0.43	[0.0 - 2,4]	2	0.85	[0.0 - 3,1]
		Healthy	Bio-Rad Platelia test and Bio-Rad TeSeE	2716	1	0.37	[0.0 - 2,0]	0	0.0	[0.0 - 1,4]
Norway	2002	Fallen	Bio-Rad Platelia test and Bio-Rad TeSeE	1822	3	1.65	[0.0 - 4,8]	0	0.0	[0.0 - 2,0]
		Healthy	Bio-Rad Platelia test and Bio-Rad TeSeE	13552	3	0.22	[0.0 - 0,6]	0	0.0	[0.0 - 0,3]
	2003	Fallen	Bio-Rad Platelia test and Bio-Rad TeSeE	3357	8	2.38	[0.1 - 4,7]	0	0.0	[0.0 - 1,1]
			Histopathology and/or Immunohistochemistry	6	0	NA	NA	0	0.0	[0.0 - 459,3]
		Healthy	Bio-Rad Platelia test and Bio-Rad TeSeE	33523	5	0.15	[0.0 - 0,3]	0	0.0	[0.0 - 0,1]
	2004	Fallen	Bio-Rad Platelia test and Bio-Rad TeSeE	3367	4	1.19	[0.0 - 3,0]	0	0.0	[0.0 - 1,1]
		Healthy	Bio-Rad Platelia test and Bio-Rad TeSeE	10462	8	0.76	[0.0 - 1,5]	0	0.0	[0.0 - 0,4]
	2005	Fallen	Bio-Rad Platelia test and Bio-Rad TeSeE	3622	1	0.28	[0.0 - 1,5]	0	0.0	[0.0 - 1,0]
		Healthy	Bio-Rad Platelia test and Bio-Rad TeSeE	10889	2	0.18	[0.0 - 0,7]	0	0.0	[0.0 - 0,3]
	2006	Fallen	Bio-Rad Platelia test and Bio-Rad TeSeE	104	0	0.0	[0.0 - 34,8]	0	0.0	[0.0 - 34,8]
			Bio-Rad TeSeE Sheep/Goat test	4492	4	0.89	[0.0 - 2,3]	1	0.22	[0.0 - 1,2]
		Healthy	Bio-Rad Platelia test and Bio-Rad TeSeE	657	0	0.0	[0.0 - 5,6]	0	0.0	[0.0 - 5,6]
			Bio-Rad TeSeE Sheep/Goat test	9653	4	0.41	[0.0 - 1,1]	0	0.0	[0.0 - 0,4]
Portugal	2002	Fallen	Bio-Rad Platelia test and Bio-Rad TeSeE	318	0	0.0	[0.0 - 11,5]	0	0.0	[0.0 - 11,5]
		Healthy	Bio-Rad Platelia test and Bio-Rad TeSeE	1276	0	0.0	[0.0 - 2,9]	0	0.0	[0.0 - 2,9]
	2003	Fallen	Bio-Rad Platelia test and Bio-Rad TeSeE	278	0	0.0	[0.0 - 13,2]	0	0.0	[0.0 - 13,2]
		Healthy	Bio-Rad Platelia test and Bio-Rad TeSeE	10801	1	0.09	[0.0 - 0,5]	0	0.0	[0.0 - 0,3]
	2004	Fallen	Bio-Rad Platelia test and Bio-Rad TeSeE	1336	2	1.50	[0.0 - 5,4]	0	0.0	[0.0 - 2,8]
		Healthy	Bio-Rad Platelia test and Bio-Rad TeSeE	42753	26	0.61	[0.0 - 0,9]	0	0.0	[0.0 - 0,1]
	2005	Fallen	Bio-Rad Platelia test and Bio-Rad TeSeE	20981	25	1.19	[0.1 - 1,8]	0	0.0	[0.0 - 0,2]
		Healthy	Bio-Rad Platelia test and Bio-Rad TeSeE	51285	32	0.62	[0.0 - 0,9]	0	0.0	[0.0 - 0,1]
	2006	Fallen	Bio-Rad Platelia test and Bio-Rad TeSeE	8880	11	1.24	[0.1 - 2,2]	0	0.0	[0.0 - 0,4]
		Healthy	Bio-Rad Platelia test and Bio-Rad TeSeE	53748	52	0.97	[0.1 - 1,3]	0	0.0	[0.0 - 0,1]
Slovenia	2003	Fallen	Enfer TSE Kit version 2.0	201	0	NA	NA	0	0.0	[0.0 - 18,2]
			Prionics Check Western test	315	0	NA	NA	0	0.0	[0.0 - 11,6]
		Healthy	Enfer TSE Kit version 2.0	51	0	NA	NA	0	0.0	[0.0 - 69,8]
	2004	Fallen	Enfer TSE Kit version 2.0	834	0	NA	NA	12	14.39	[0.7 - 25,0]
			Prionics Check Western test	93	0	NA	NA	0	0.0	[0.0 - 38,9]
		Healthy	Enfer TSE Kit version 2.0	140	0	NA	NA	0	0.0	[0.0 - 26,0]
	2005	Fallen	Enfer TSE Kit version 2.0	1599	0	NA	NA	37	23.14	[1.6 - 31,8]
			Prionics Check Western test	164	0	NA	NA	1	6.10	[0.0 - 33,5]
		Healthy	Enfer TSE Kit version 2.0	215	0	NA	NA	0	0.0	[0.0 - 17,0]
			Prionics Check Western test	9	0	NA	NA	0	0.0	[0.0 - 336,3]
	2006	Fallen	Enfer TSE Kit version 2.0	1123	0	NA	NA	10	8.90	[0.4 - 16,3]
		Healthy	Enfer TSE Kit version 2.0	77	0	NA	NA	0	0.0	[0.0 - 46,8]
Sweden	2002	Fallen	Bio-Rad Platelia test and Bio-Rad TeSeE	1259	0	0.0	[0.0 - 2,9]	0	0.0	[0.0 - 2,9]
		Healthy	Bio-Rad Platelia test and Bio-Rad TeSeE	3992	0	0.0	[0.0 - 0,9]	0	0.0	[0.0 - 0,9]
	2003	Fallen	Bio-Rad Platelia test and Bio-Rad TeSeE	2974	2	0.67	[0.0 - 2,4]	0	0.0	[0.0 - 1,2]
		Healthy	Bio-Rad Platelia test and Bio-Rad TeSeE	5176	2	0.39	[0.0 - 1,4]	0	0.0	[0.0 - 0,7]
	2004	Fallen	Bio-Rad Platelia test and Bio-Rad TeSeE	3050	2	0.66	[0.0 - 2,4]	0	0.0	[0.0 - 1,2]
		Healthy	Bio-Rad Platelia test and Bio-Rad TeSeE	166	0	0.0	[0.0 - 22,0]	0	0.0	[0.0 - 22,0]
	2005	Fallen	Bio-Rad Platelia test and Bio-Rad TeSeE	3176	1	0.31	[0.0 - 1,8]	0	0.0	[0.0 - 1,2]
		Healthy	Bio-Rad Platelia test and Bio-Rad TeSeE	2	0	0.0	[0.0 - 841,9]	0	0.0	[0.0 - 841,9]
	2006	Fallen	Bio-Rad Platelia test and Bio-Rad TeSeE	3712	3	0.81	[0.0 - 2,4]	0	0.0	[0.0 - 1,0]
Switzerland	2002	Fallen	Histopathology and/or Immunohistochemistry	53	0	NA	NA	0	0.0	[0.0 - 67,2]
	2003	Fallen	Histopathology and/or Immunohistochemistry	28	0	NA	NA	0	0.0	[0.0 - 123,4]
	2004	Fallen	Prionics-Check Western Small Ruminant and Bio-Rad TeSeE Sheep/Goat test	2372	2	0.84	[0.0 - 3,0]	0	0.0	[0.0 - 1,6]
		Healthy	Bio-Rad TeSeE Sheep/Goat test	16774	1	0.06	[0.0 - 0,3]	1	0.06	[0.0 - 0,3]
			Prionics-Check Western Small Ruminant test	16568	2	0.12	[0.0 - 0,4]	0	0.0	[0.0 - 0,2]
