# Supplementary material for: A descriptive study of the prevalence of atypical and classical scrapie in sheep in 20 European countries
Source: BMC Vet Res. 2008 Jun 10;4:19. doi: 10.1186/1746-6148-4-19 (PMC2442063; doi:10.1186/1746-6148-4-19)
Supplement: Additional file 2 — Reference year. Indicate the year each country was considered able to detect atypical scrapie in healthy slaughter and in fallen stock. [file 1746-6148-4-19-S2.xls]

## Sheet: reference year
Country	Fallen stock	Healthy slaugther
Basque Country (Spain)	2004	2004
Belgium	2002	2002
Cyprus	NO	NO
Czech Republic	NO	NO
Denmark	2006	2006
Estonia	2002	2002
Finland	2004	2004
France	2002	2002
Great Britain	2002	2002
Iceland	2005	2004
Ireland	NO	NO
Italy	2005	2005
Lithuania	2004	2004
Netherlands	2004	2004
Northern Ireland	2004	2004
Norway	2002	2002
Portugal	2004	2004
Slovenia	NO	NO
Sweden	2004	2004
Switzerland	2004	2004
First year of calculation of ASPE. This may not reflect the exact time from when a country had the capacity to detect AS case.
